# Supplementary material for: Beyond Beneficial Margins: Four Mechanisms Linking Border Vegetation to Pest Dynamics
Source: Biology (Basel). 2026 Apr 29;15(9):697. doi: 10.3390/biology15090697 (PMC13162615; doi:10.3390/biology15090697)
Supplement: Supplementary file 1 [file biology-15-00697-s001.zip]

Archive with 1 entries (1 files):
- biology-4237267-supplementary.pdf
